# Supplementary material for: A Distribution-Based Metric for Quantifying Dispersibility in Dry Powder Inhalers
Source: Pharmaceutics. 2026 Feb 24;18(3):283. doi: 10.3390/pharmaceutics18030283 (PMC13028960; doi:10.3390/pharmaceutics18030283)
Supplement: Supplementary file 1 [file pharmaceutics-18-00283-s001.zip]

Archive with 1 entries (1 files):
- pharmaceutics-4113934-supplementary.pdf
